# Supplementary material for: Citrus Pomace as a Source of Plant Complexes to Be Used in the Nutraceutical Field of Intestinal Inflammation
Source: Antioxidants (Basel). 2024 Jul 19;13(7):869. doi: 10.3390/antiox13070869 (PMC11274116; doi:10.3390/antiox13070869)
Supplement: Supplementary file 1 [file antioxidants-13-00869-s001.zip]

Archive with 1 entries (1 files):
- antioxidants-3107147-supplementary.pdf
